# Supplementary material for: Protective Effects of Sodium Nitroprusside on Photosynthetic Performance of Sorghum bicolor L. under Salt Stress
Source: Plants (Basel). 2023 Feb 13;12(4):832. doi: 10.3390/plants12040832 (PMC9966380; doi:10.3390/plants12040832)
Supplement: Supplementary file 1 [file plants-12-00832-s001.zip]

Archive with 1 entries (1 files):
- plants-2178728-supplementary.pdf
